# Supplementary material for: Minimum-Cost Synthetic Genome Planning: An Algorithmic Framework
Source: Comput Struct Biotechnol J. 2026 Jul 3;35(1):0128. doi: 10.34133/csbj.0128 (PMC13329036; doi:10.34133/csbj.0128)
Supplement: Supplementary 1 — Tables S1 to S4 [file csbj.0128.f1.xlsx]

## Sheet: S1 - Algorithm Performance
S1 — Algorithm Performance | Leave-one-out evaluation: each genome serves as target once; all others form the source index
Accession (NCBI)	Description	Role in Analysis	Genome Size (bp)
NC_000898.1	Human herpesvirus 6B, complete genome	Target (leave-one-out) / Source pool	162114
NC_001357.1	Human papillomavirus - 18, complete genome	Target (leave-one-out) / Source pool	7857
NC_001416.1	Enterobacteria phage lambda, complete genome	Target (leave-one-out) / Source pool	48502
NC_001422.1	Escherichia phage phiX174, complete genome	Target (leave-one-out) / Source pool	5386
NC_001474.2	Dengue virus 2, complete genome	Target (leave-one-out) / Source pool	10723
NC_001475.1	Dengue virus type 3, complete genome	Target (leave-one-out) / Source pool	10696
NC_001477.1	Dengue virus 1, complete genome	Target (leave-one-out) / Source pool	10735
NC_001497.2	Cauliflower mosaic virus, complete genome	Target (leave-one-out) / Source pool	8024
NC_001526.2	Human papillomavirus type 16, complete genome	Target (leave-one-out) / Source pool	7905
NC_001604.1	Enterobacteria phage T7, complete genome	Target (leave-one-out) / Source pool	39937
NC_001632.1	Rice tungro spherical virus, complete genome	Target (leave-one-out) / Source pool	12226
NC_001640.1	Equus caballus mitochondrion, complete genome	Target (leave-one-out) / Source pool	16660
NC_001648.1	Cassava vein mosaic virus, complete genome	Target (leave-one-out) / Source pool	8159
NC_001664.1	Human herpesvirus 6A, complete genome	Target (leave-one-out) / Source pool	159321
NC_001716.2	Human herpesvirus 7, complete genome	Target (leave-one-out) / Source pool	153080
NC_001730.1	Bacteriophage phiK complete genome	Target (leave-one-out) / Source pool	6089
NC_001770.1	Arbacia lixula mitochondrion, complete genome	Target (leave-one-out) / Source pool	15719
NC_001781.1	Human orthopneumovirus Subgroup B, complete genome	Target (leave-one-out) / Source pool	15225
NC_001792.1	Porcine circovirus, complete genome	Target (leave-one-out) / Source pool	1759
NC_001798.2	Human herpesvirus 2 strain HG52, complete genome	Target (leave-one-out) / Source pool	154675
NC_001802.1	Human immunodeficiency virus 1, complete genome	Target (leave-one-out) / Source pool	9181
NC_001806.1	Human herpesvirus 1, complete genome	Target (leave-one-out) / Source pool	152261
NC_001836.1	Little cherry virus 1, complete genome	Target (leave-one-out) / Source pool	16934
NC_001885.1	Gibbon ape leukemia virus, complete genome	Target (leave-one-out) / Source pool	8088
NC_001921.1	Canine distemper virus, complete genome	Target (leave-one-out) / Source pool	15690
NC_001943.1	Human astrovirus, complete genome	Target (leave-one-out) / Source pool	6813
NC_002058.1	Human poliovirus 1, complete genome	Target (leave-one-out) / Source pool	7440
NC_002549.1	Zaire ebolavirus isolate Ebola virus/H.sapiens-tc/COD/1976/Yambuku-Mayinga, complete genome	Target (leave-one-out) / Source pool	18959
NC_002640.1	Dengue virus 4, complete genome	Target (leave-one-out) / Source pool	10649
NC_002645.1	Human coronavirus 229E, complete genome	Target (leave-one-out) / Source pool	27317
NC_003027.1	Lumpy skin disease virus NI-2490, complete genome	Target (leave-one-out) / Source pool	150773
NC_003045.1	Bovine coronavirus isolate BCoV-ENT, complete genome	Target (leave-one-out) / Source pool	31028
NC_003310.1	Monkeypox virus, complete genome	Target (leave-one-out) / Source pool	196858
NC_003443.1	Human rubulavirus 2, complete genome	Target (leave-one-out) / Source pool	15646
NC_003461.1	Human parainfluenza virus 1, complete genome	Target (leave-one-out) / Source pool	15600
NC_003476.1	Banana bunchy top virus DNA N, complete sequence	Target (leave-one-out) / Source pool	1089
NC_003495.1	Bean pod mottle virus RNA 2, complete sequence	Target (leave-one-out) / Source pool	3662
NC_003614.1	Peanut bud necrosis virus L protein (L) gene, complete cds	Target (leave-one-out) / Source pool	8911
NC_003623.1	Grapevine Fanleaf virus (GFLV-F13) RNA2 encoding capsid protein	Target (leave-one-out) / Source pool	3774
NC_003635.1	Modoc virus, complete genome	Target (leave-one-out) / Source pool	10600
NC_003675.1	Rio Bravo virus, genome	Target (leave-one-out) / Source pool	10140
NC_003849.1	Plantago asiatica mosaic virus, complete genome	Target (leave-one-out) / Source pool	6128
NC_003899.1	Eastern equine encephalitis virus, complete genome	Target (leave-one-out) / Source pool	11675
NC_003977.1	Hepatitis B virus, complete genome	Target (leave-one-out) / Source pool	3215
NC_004004.1	Foot-and-mouth disease virus - type O, complete genome	Target (leave-one-out) / Source pool	8134
NC_004005.1	Tomato yellow leaf curl virus, complete genome	Target (leave-one-out) / Source pool	2781
NC_004102.1	Hepatitis C virus genotype 1, complete genome	Target (leave-one-out) / Source pool	9646
NC_004718.3	SARS coronavirus Tor2, complete genome	Target (leave-one-out) / Source pool	29751
NC_005084.1	Fer-de-lance virus, complete genome	Target (leave-one-out) / Source pool	15377
NC_005128.1	Vibrio vulnificus YJ016 plasmid pYJ016, complete sequence	Target (leave-one-out) / Source pool	48508
NC_005261.1	Bovine herpesvirus 5, complete genome	Target (leave-one-out) / Source pool	138390
NC_005285.1	Pelargonium necrotic spot virus, complete genome	Target (leave-one-out) / Source pool	4744
NC_005313.1	Auxis rochei mitochondrion, complete genome	Target (leave-one-out) / Source pool	16501
NC_005336.1	Orf virus, complete genome	Target (leave-one-out) / Source pool	139962
NC_005859.1	Enterobacteria phage T5, complete genome	Target (leave-one-out) / Source pool	121750
NC_005881.1	Ostreid herpesvirus 1, complete genome	Target (leave-one-out) / Source pool	207439
NC_006051.1	Lettuce ring necrosis virus RNA 1, complete genome	Target (leave-one-out) / Source pool	7651
NC_006213.1	Human coronavirus OC43 strain ATCC VR-759, complete genome	Target (leave-one-out) / Source pool	30741
NC_006273.2	Human herpesvirus 5 strain Merlin, complete genome	Target (leave-one-out) / Source pool	235646
NC_006297.1	Bacteroides fragilis YCH46 plasmid pBFY46, complete sequence	Target (leave-one-out) / Source pool	33716
NC_006432.1	Sudan ebolavirus isolate Sudan virus/H.sapiens-tc/UGA/2000/Gulu-808892, complete genome	Target (leave-one-out) / Source pool	18875
NC_006554.1	Sapovirus C12 strain C12	Target (leave-one-out) / Source pool	7475
NC_006571.1	Streptomyces noursei plasmid pNO33, complete sequence	Target (leave-one-out) / Source pool	36955
NC_006884.1	Prochlorococcus phage P-SSM4, complete genome	Target (leave-one-out) / Source pool	178249
NC_007022.1	Aeromonas phage 31, complete genome	Target (leave-one-out) / Source pool	172963
NC_007369.1	Influenza A virus (A/New York/392/2004(H3N2)) segment 5, complete sequence	Target (leave-one-out) / Source pool	1566
NC_007448.1	Grapevine leafroll-associated virus 2 isolate 93/955, complete genome	Target (leave-one-out) / Source pool	16494
NC_007605.1	Human gammaherpesvirus 4, complete genome	Target (leave-one-out) / Source pool	171823
NC_007627.1	Gekko gecko mitochondrion, complete genome	Target (leave-one-out) / Source pool	16435
NC_007732.1	Porcine hemagglutinating encephalomyelitis virus, complete genome	Target (leave-one-out) / Source pool	30480
NC_008030.1	Nile crocodilepox virus, complete genome	Target (leave-one-out) / Source pool	190054
NC_008285.1	Brassica napus mitochondrion, complete genome	Target (leave-one-out) / Source pool	221853
NC_008509.1	Leptospira borgpetersenii serovar Hardjo-bovis str. L550 chromosome 2, complete sequence	Target (leave-one-out) / Source pool	317336
NC_008724.1	Acanthocystis turfacea Chlorella virus 1, complete genome	Target (leave-one-out) / Source pool	288047
NC_009028.1	Ilheus virus, complete genome	Target (leave-one-out) / Source pool	10275
NC_009127.1	Cyprinid herpesvirus 3, complete genome	Target (leave-one-out) / Source pool	295146
NC_009333.1	Human herpesvirus 8 strain GK18, complete genome	Target (leave-one-out) / Source pool	137969
NC_009497.1	Mycoplasmopsis agalactiae PG2, complete sequence	Target (leave-one-out) / Source pool	877438
NC_009517.1	Psychrobacter sp. PRwf-1 plasmid pRWF102, complete sequence	Target (leave-one-out) / Source pool	2117
NC_009628.1	Camelus bactrianus mitochondrion, complete genome	Target (leave-one-out) / Source pool	16659
NC_009899.1	Paramecium bursaria Chlorella virus AR158, complete genome	Target (leave-one-out) / Source pool	344686
NC_009988.1	Rhinolophus bat coronavirus HKU2, complete genome	Target (leave-one-out) / Source pool	27165
NC_010323.1	Carica papaya chloroplast, complete genome	Target (leave-one-out) / Source pool	160100
NC_045512.2	Severe acute respiratory syndrome coronavirus 2 isolate Wuhan-Hu-1, complete genome	Target (leave-one-out) / Source pool	29903

## Sheet: S2 - Cost vs Similarity (Target
S2 — Cost vs Similarity | Target: NC_045512.2 (SARS-CoV-2) | Sources ranked by ANI to target
Accession (NCBI)	Description	Role in Analysis	Genome Size (bp)
KC881005.1	Bat SARS-like coronavirus RsSHC014, complete genome	Source	29784
KF367457.1	Bat SARS-like coronavirus WIV1, complete genome	Source	30309
KF636752.1	Bat Hp-betacoronavirus/Zhejiang2013, complete genome	Source	31491
KY417146.1	Bat SARS-like coronavirus isolate Rs4231, complete genome	Source	29782
MG772933.1	Bat SARS-like coronavirus isolate bat-SL-CoVZC45, complete genome	Source	29802
MK211374.1	Coronavirus BtRl-BetaCoV/SC2018, complete genome	Source	29648
MN996532.2	Bat coronavirus RaTG13, complete genome	Source	29855
MT084071.1	Pangolin coronavirus isolate MP789 genomic sequence	Source	27213
NC_001422.1	Escherichia phage phiX174, complete genome	Source	5386
NC_004718.3	SARS coronavirus Tor2, complete genome	Source	29751
NC_011042.1	Enterobacteria phage EcoDS1, complete genome	Source	39252
NC_019843.3	Middle East respiratory syndrome-related coronavirus isolate HCoV-EMC/2012, complete genome	Source	30119
NC_045512.2	Severe acute respiratory syndrome coronavirus 2 isolate Wuhan-Hu-1, complete genome	Target + Source (self)	29903

## Sheet: S3 - Architecture Profiling (Ta
S3 — Architecture Profiling (ORF-level) | Target: NC_045512.2 (SARS-CoV-2 Wuhan-Hu-1) | Each source indexed independently
Accession (NCBI)	Description	Role in Analysis	Genome Size (bp)
KC881005.1	Bat SARS-like coronavirus RsSHC014, complete genome	Source	29784
KF367457.1	Bat SARS-like coronavirus WIV1, complete genome	Source	30309
KY417146.1	Bat SARS-like coronavirus isolate Rs4231, complete genome	Source	29782
MG772933.1	Bat SARS-like coronavirus isolate bat-SL-CoVZC45, complete genome	Source	29802
MK211374.1	Coronavirus BtRl-BetaCoV/SC2018, complete genome	Source	29648
MN996532.2	Bat coronavirus RaTG13, complete genome	Source	29855
MT084071.1	Pangolin coronavirus isolate MP789 genomic sequence	Source	27213
NC_004718.3	SARS coronavirus Tor2, complete genome	Source	29751
NC_045512.2	Severe acute respiratory syndrome coronavirus 2 isolate Wuhan-Hu-1, complete genome	Target + Source (self)	29903

## Sheet: S4 - Genome Assemblies
Analysis	Role	Assembly Accession (RefSeq)	Organism Name	Assembly Level	Genome Size (bp)	GC Content (%)	Replicon Count	Scaffold Count
Bacterial Genomes — target: E. coli K-12 MG1655 (GCF_000005845.2)
Bacterial	Target + Source (self)	GCF_000005845.2	Escherichia coli str. K-12 substr. MG1655	Complete Genome	4641652	51	1	1
Bacterial	Source	GCF_000008865.2	Escherichia coli O157:H7 str. Sakai	Complete Genome	5594605	50.5	3	3
Bacterial	Source	GCF_000017745.1	Escherichia coli O139:H28 str. E24377A	Complete Genome	5249288	50.5	7	7
Bacterial	Source	GCF_000006945.2	Salmonella enterica subsp. enterica serovar Typhimurium str. LT2	Complete Genome	4951383	52	2	2
Bacterial	Source	GCF_000240185.1	Klebsiella pneumoniae subsp. pneumoniae HS11286	Complete Genome	5682322	57	7	7
Eukaryotic	Target	GCF_000146045.2	Saccharomyces cerevisiae S288C	Complete Genome	12071326	38.5	16	16
Eukaryotic Genomes — target: S. cerevisiae S288C (GCF_000146045.2)
Eukaryotic	Source (similar)	GCF_002079055.1	Saccharomyces paradoxus	Chromosome	12021328	38.5	16	16
Eukaryotic	Source (similar)	GCF_947241705.1	Saccharomyces mikatae IFO 1815	Complete Genome	12104871	38	16	16
Eukaryotic	Source (medium)	GCF_000026365.1	Zygosaccharomyces rouxii	Chromosome	9764635	39	7	7
Eukaryotic	Source (distant)	GCF_000002945.2	Schizosaccharomyces pombe	Chromosome	12571820	36	3	3
